# Supplementary material for: Effect of Dietary Patterns on Inflammatory Bowel Disease: A Machine Learning Bibliometric and Visualization Analysis
Source: Nutrients. 2023 Aug 3;15(15):3442. doi: 10.3390/nu15153442 (PMC10420952; doi:10.3390/nu15153442)
Supplement: Supplementary file 1 [file nutrients-15-03442-s001.zip]

Archive with 10 entries (10 files):
- Supplementary Figure S1.tif
- Supplementary Figure S2.tif
- Supplementary Figure S3.tif
- Supplementary Table S1.pdf
- Supplementary Table S2.pdf
- Supplementary Table S3.pdf
- Supplementary Table S4.pdf
- Supplementary Table S5.pdf
- Supplementary Table S6.pdf
- Supplementary Table S7.pdf
